# Supplementary material for: Human punishment is not primarily motivated by inequality
Source: PLoS One. 2017 Feb 10;12(2):e0171298. doi: 10.1371/journal.pone.0171298 (PMC5302803; doi:10.1371/journal.pone.0171298)
Supplement: S1 Fig — (XLSX) [file pone.0171298.s001.xlsx]

## Sheet: Sheet1
Condition	Deduct (0=no)	Immorality (0 = Not immoral, 4= Extremely)	Gender (Female = 0)	Age
TakingLow	1	0	1	25
TakingLow	0	2	1	26
TakingLow	1	1	0	45
TakingLow	0	0	1	22
TakingLow	1	1	0	24
TakingLow	1	2	1	21
TakingLow	1	1	1	23
TakingLow	0	1	1	19
TakingLow	0	3	1	18
TakingLow	0	0	0	31
TakingLow	0	0	1	21
TakingLow	1	0	0	25
TakingLow	0	0	0	29
TakingLow	1	1	1	53
TakingLow	0	1	1	22
TakingLow	0	0	0	52
TakingLow	0	1	1	25
TakingLow	0	4	0	37
TakingLow	1	0	1	51
TakingLow	1	2	0	35
TakingLow	0	1	0	33
TakingLow	1	4	1	62
TakingLow	0	1	1	29
TakingLow	1	1	0	20
TakingLow	0	1	1	30
TakingLow	0	0	1	25
TakingLow	0	0	1	20
TakingLow	0	0	1	30
TakingLow	0	0	1	39
TakingLow	0	1	0	40
TakingLow	1	2	1	29
TakingEqual	0	1	0	21
TakingEqual	1	0	1	25
TakingEqual	0	0	1	19
TakingEqual	0	1	1	24
TakingEqual	1	0	0	23
TakingEqual	1	2	1	27
TakingEqual	0	1	1	35
TakingEqual	0	1	1	27
TakingEqual	0	2	1	27
TakingEqual	0	0	0	50
TakingEqual	0	0	0	22
TakingEqual	0	0	1	18
TakingEqual	1	1	0	27
TakingEqual	1	1	1	42
TakingEqual	0	2	1	36
TakingEqual	1	2	1	21
TakingEqual	1	1	1	36
TakingEqual	0	1	0	26
TakingEqual	0	1	0	25
TakingEqual	0	2	1	28
TakingEqual	1	2	1	24
TakingEqual	1	1	0	26
TakingEqual	1	2	1	26
TakingEqual	1	2	1	28
TakingEqual	1	0	1	33
TakingEqual	0	2	1	51
TakingEqual	1	0	1	22
TakingEqual	1	0	0	52
TakingEqual	0	0	1	27
TakingEqual	0	1	1	25
TakingEqual	0	2	1	28
TakingEqual	1	1	0	26
TakingEqual	1	1	1	23
TakingEqual	0	1	0	27
TakingEqual	0	0	1	44
TakingEqual	1	1	0	21
TakingEqual	0	0	1	27
TakingEqual	1	1	0	22
TakingHigh	1	1	1	23
TakingHigh	1	2	1	35
TakingHigh	1	2	0	26
TakingHigh	1	2	1	23
TakingHigh	1	0	0	34
TakingHigh	1	4	0	25
TakingHigh	0	1	1	31
TakingHigh	1	2	1	54
TakingHigh	1	4	0	19
TakingHigh	1	3	0	21
TakingHigh	1	2	0	23
TakingHigh	1	0	0	25
TakingHigh	1	2	1	28
TakingHigh	1	0	1	26
TakingHigh	1	0	0	51
TakingHigh	1	0	1	29
TakingHigh	1	3	0	44
TakingHigh	0	0	1	21
TakingHigh	1	2	1	38
TakingHigh	0	3	1	30
TakingHigh	0	1	0	20
TakingHigh	0	2	1	23
TakingHigh	1	1	0	52
TakingHigh	1	2	1	27
TakingHigh	1	1	0	33
TakingHigh	1	1	0	24
TakingHigh	1	2	0	36
TakingHigh	1	0	0	21
TakingHigh	1	0	1	39
TakingHigh	0	0	1	29
TakingHigh	1	2	1	32
TakingHigh	0	0	0	33
TakingHigh	0	4	0	22
TakingHigh	1	1	0	32
TakingHigh	0	1	1	24
TakingHigh	1	3	1	22
DestroyLow	1	0	0	30
DestroyLow	1	2	0	40
DestroyLow	0	1	1	25
DestroyLow	1	2	1	24
DestroyLow	1	3	1	23
DestroyLow	1	2	1	45
DestroyLow	1	3	1	43
DestroyLow	1	4	1	20
DestroyLow	1	3	0	21
DestroyLow	0	3	1	20
DestroyLow	1	3	1	20
DestroyLow	0	2	1	23
DestroyLow	0	0	1	34
DestroyLow	0	0	0	41
DestroyLow	0	1	1	26
DestroyLow	1	2	0	42
DestroyLow	1	1	1	36
DestroyLow	0	3	0	36
DestroyLow	1	3	0	35
DestroyLow	1	2	1	21
DestroyLow	0	3	1	20
DestroyLow	0	0	1	21
DestroyLow	1	0	1	31
DestroyLow	0	1	1	21
DestroyLow	0	0	1	26
DestroyLow	1	1	1	26
DestroyLow	0	0	0	26
DestroyLow	0	2	1	29
DestroyLow	1	3	1	24
DestroyLow	0	1	0	41
DestroyLow	0	1	0	23
DestroyLow	1	2	1	19
DestroyEqual	1	3	1	26
DestroyEqual	0	1	1	42
DestroyEqual	0	2	1	19
DestroyEqual	0	0	1	23
DestroyEqual	1	2	1	19
DestroyEqual	0	1	1	34
DestroyEqual	0	2	1	26
DestroyEqual	1	2	1	21
DestroyEqual	1	1	1	23
DestroyEqual	0	1	1	21
DestroyEqual	0	0	1	31
DestroyEqual	0	1	1	20
DestroyEqual	1	4	0	37
DestroyEqual	1	0	0	38
DestroyEqual	0	4	1	35
DestroyEqual	0	1	1	23
DestroyEqual	1	2	0	37
DestroyEqual	1	1	0	39
DestroyEqual	1	4	0	50
DestroyEqual	1	2	1	33
DestroyEqual	0	4	0	24
DestroyEqual	1	2	1	25
DestroyEqual	0	2	0	20
DestroyEqual	0	0	1	25
DestroyEqual	1	1	0	57
DestroyEqual	0	3	1	21
DestroyEqual	1	0	0	49
DestroyEqual	0	1	0	41
DestroyEqual	1	0	0	42
DestroyEqual	1	0	0	25
DestroyEqual	1	2	0	29
DestroyEqual	1	2	1	22
DestroyHigh	1	3	0	25
DestroyHigh	0	1	1	20
DestroyHigh	0	1	1	27
DestroyHigh	1	4	0	29
DestroyHigh	1	4	1	25
DestroyHigh	1	2	1	32
DestroyHigh	1	1	1	20
DestroyHigh	1	2	1	31
DestroyHigh	1	2	0	20
DestroyHigh	1	3	1	26
DestroyHigh	1	4	1	18
DestroyHigh	1	2	0	23
DestroyHigh	1	2	1	36
DestroyHigh	1	3	1	18
DestroyHigh	0	3	1	25
DestroyHigh	0	3	0	34
DestroyHigh	1	0	0	48
DestroyHigh	1	1	1	24
DestroyHigh	0	3	1	29
DestroyHigh	0	3	0	30
DestroyHigh	0	2	0	35
DestroyHigh	1	2	1	26
DestroyHigh	1	1	0	27
DestroyHigh	1	2	1	34
DestroyHigh	1	0	0	28
DestroyHigh	1	2	0	31
DestroyHigh	0	1	0	42
DestroyHigh	1	3	1	21
DestroyHigh	0	1	0	68
DestroyHigh	0	1	1	28
DestroyHigh	0	2	1	22
DestroyHigh	1	0	0	29
DestroyHigh	1	3	1	39
DestroyHigh	0	0	1	36
DestroyHigh	0	1	1	35
AddLow	0	0	1	25
AddLow	0	0	1	28
AddLow	1	0	1	32
AddLow	1	1	1	43
AddLow	0	0	0	20
AddLow	1	0	0	57
AddLow	0	0	1	31
AddLow	0	0	1	20
AddLow	0	0	0	23
AddLow	0	0	0	35
AddLow	0	0	1	28
AddLow	0	0	0	22
AddLow	1	0	1	18
AddLow	0	0	0	38
AddLow	0	0	1	30
AddLow	0	0	1	27
AddLow	0	0	1	30
AddLow	0	0	0	33
AddLow	0	0	1	39
AddLow	0	0	0	30
AddLow	0	0	0	30
AddLow	0	0	0	20
AddLow	0	0	0	24
AddLow	1	2	0	57
AddLow	0	0	1	43
AddLow	0	1	1	20
AddLow	0	0	1	26
AddLow	0	0	1	28
AddLow	1	0	1	20
AddLow	0	0	1	34
AddLow	0	0	0	64
AddLow	0	0	0	27
AddLow	0	0	0	34
AddLow	0	0	0	29
AddLow	1	0	1	35
AddLow	0	0	1	22
AddLow	0	0	1	19
AddEqual	0	0	1	25
AddEqual	0	0	0	21
AddEqual	0	0	0	27
AddEqual	0	1	0	33
AddEqual	0	3	1	23
AddEqual	0	0	0	31
AddEqual	1	1	0	40
AddEqual	0	0	1	22
AddEqual	0	0	1	21
AddEqual	1	2	0	26
AddEqual	0	0	1	23
AddEqual	0	3	0	52
AddEqual	1	4	1	25
AddEqual	0	2	1	27
AddEqual	0	0	1	29
AddEqual	0	0	0	50
AddEqual	0	0	1	30
AddEqual	0	0	1	22
AddEqual	0	0	1	21
AddEqual	0	0	1	30
AddEqual	0	0	1	21
AddEqual	0	0	0	44
AddEqual	0	0	1	32
AddEqual	0	0	0	24
AddEqual	1	1	1	23
AddEqual	0	0	0	28
AddEqual	0	2	1	18
AddEqual	0	0	0	31
AddEqual	0	0	1	38
AddEqual	0	0	0	25
AddEqual	0	0	1	25
AddEqual	0	0	1	25
AddEqual	0	0	1	27
AddEqual	1	0	1	21
AddEqual	0	0	0	51
AddHigh	0	0	1	42
AddHigh	0	0	1	48
AddHigh	0	0	0	40
AddHigh	0	0	1	30
AddHigh	1	2	0	19
AddHigh	0	0	1	24
AddHigh	0	0	1	29
AddHigh	0	0	0	25
AddHigh	0	0	0	32
AddHigh	0	0	1	23
AddHigh	0	0	1	32
AddHigh	0	0	0	47
AddHigh	0	0	1	30
AddHigh	1	2	1	20
AddHigh	1	0	1	37
AddHigh	0	0	0	25
AddHigh	0	3	0	47
AddHigh	1	2	0	28
AddHigh	0	0	1	26
AddHigh	0	0	0	41
AddHigh	0	0	1	20
AddHigh	0	0	0	41
AddHigh	0	0	0	38
AddHigh	1	0	0	24
AddHigh	0	0	1	32
AddHigh	0	0	1	18
AddHigh	0	0	1	23
AddHigh	0	0	1	30
AddHigh	0	0	0	29
AddHigh	0	0	1	19
AddHigh	1	0	1	25
AddHigh	0	0	0	31
AddHigh	0	0	1	19
